# Supplementary material for: The Usefulness of an Online Simplified Screening Questionnaire (SSQ) in Identifying Work-Related Cancers
Source: Healthcare (Basel). 2023 May 26;11(11):1563. doi: 10.3390/healthcare11111563 (PMC10252760; doi:10.3390/healthcare11111563)
Supplement: Supplementary file 1 [file healthcare-11-01563-s001.zip]

Archive with 1 entries (1 files):
- healthcare-2271667-supplementary.pdf
